# Supplementary material for: Implementation of point-of-care ultrasound in the medical intensive care unit: A retrospective analysis of physician practices and patient outcomes
Source: PLoS One. 2025 Aug 28;20(8):e0330719. doi: 10.1371/journal.pone.0330719 (PMC12393712; doi:10.1371/journal.pone.0330719)
Supplement: S2 Dataset — (XLSX) [file pone.0330719.s005.xlsx]

## Sheet: Data
Patient #	Age	Sex	Died In unit (Y 1/N 2)	Days on Vent	Days on Pressors	APACHE III	MICU LOS	Hospital LOS	Admitting attending	Physician A Days	Physician B Days	Physician C Days	Physician D	Physician E	Physician F	Physician G	Physician H Days	Physician I	Physician J	Physician K	Physician L
317	64	F	2	9 Physician F	1 Physician J, 11 Physician F	103	14	18	Physician J	0	0	0	0	1	12	0	0	0	1	0	0
337	33	F	2	6 Physician J, 8 Physician E, 12 Physician F	0	52	26	49	Physician J	0	0	0	0	8	12	0	0	0	6	0	0
326	71	M	1	8 Physician F, 3 Physician E	0	63	15	20	Physician J	0	0	0	0	4	11	0	0	0	2	0	0
304	84	F	2	2 Physician F	5 Physician F	150	10	17	Physician J	0	0	0	0	0	10	0	0	0	0	0	0
301	70	M	2	3 Physician J	4 Physician J, 3 Physician F	130	14	18	Physician J	0	0	0	0	0	10	0	0	0	4	0	0
126	72	F	2	5 Physician A, 13 Physician B, 7 Physician F, 7 Physician G, 1 Physician J, 7 Physician L, 3 Physician I	0	61	47	63	Physician A	9	13	0	0	0	7	7	0	3	1	0	7
112	76	F	2	7 Physician F, 4 Physician B, 1 Physician L	0	68	12	56	Physician L	0	4	0	0	0	7	0	0	0	0	0	1
308	58	M	2	0	0	91	7	15	Physician F	0	0	0	0	0	7	0	0	0	0	0	0
97	77	F	2	0	0	38	7	10	Physician F	0	0	0	0	0	7	0	0	0	0	0	0
294	88	F	2	8 Physician J, 4 Physician F	0	78	14	43	Physician J	0	0	0	0	0	6	0	0	0	8	0	0
105	84	M	2	0	0	52	7	20	Physician F	0	1	0	0	0	6	0	0	0	0	0	0
297	60	F	2	3 Physician F	0	61	6	15	Physician J	0	0	0	0	0	6	0	0	0	0	0	0
94	82	F	2	4 Physician F	0	110	6	11	Physician F	0	0	0	0	0	6	0	0	0	0	0	0
11	86	F	2	0	3 Physician F	84	6	9	Physician F	0	0	0	0	0	5	0	0	0	1	0	0
92	89	M	2	0	2 Physician F	92	5	18	Physician F	0	0	0	0	0	5	0	0	0	0	0	0
298	63	F	2	1 Physician E, 1 Physician F	1 Physician E, 1 Physician F	50	6	13	Physician F	0	0	0	0	1	5	0	0	0	0	0	0
330	78	M	2	3 Physician F, 1 Physician E	3 Physician F	95	9	15	Physician F	0	0	0	0	5	4	0	0	0	0	0	0
116	44	M	2	3 Physician F, 7 Physician B	0	41	11	14	Physician F	0	7	0	0	0	4	0	0	0	0	0	0
88	64	M	2	0	0	35	4	4	Physician F	0	0	0	0	0	4	0	0	0	0	0	0
114	82	F	2	0	2 Physician F	65	7	7	Physician F	0	4	0	0	0	3	0	0	0	0	0	0
95	64	M	2	0	1 Physician F	46	3	4	Physician F	0	0	0	0	0	3	0	0	0	0	0	0
18	83	M	2	0	0	52	6	19	Physician F	0	0	0	0	0	3	0	0	0	3	0	0
17	57	F	2	3 Physician F	0	70	6	7	Physician F	0	0	0	0	0	3	0	0	0	3	0	0
331	66	M	2	3 Physician F, 2 Physician E	0	60	10	25	Physician F	0	0	0	0	7	3	0	0	0	0	0	0
86	67	F	2	2 Physician L	0	52	7	22	Physician L	0	0	0	0	0	3	0	0	0	0	0	4
287	86	F	1	0	0	69	3	3	Physician J	0	0	0	0	0	3	0	0	0	0	0	0
323	85	F	1	2 Physician F, 1 Physician E	2 Physician F, 1 Physician E	91	5	5	Physician F	0	0	0	0	3	2	0	0	0	0	0	0
82	72	M	1	0	2 Physician F, 1 Physician L	109	3	14	Physician L	0	0	0	0	0	2	0	0	0	0	0	1
7	61	M	1	2 Physician F	2 Physician F	102	2	6	Physician F	0	0	0	0	0	2	0	0	0	0	0	0
35	84	M	2	2 Physician F, 2 Physician J	1 Physician F	43	5	48	Physician J	0	0	0	0	0	2	0	0	0	3	0	0
305	70	F	2	0	0	40	3	7	Physician F	0	0	0	0	0	2	0	0	0	0	1	0
285	87	F	1	8 Physician J, 1 Physician F	0	71	10	10	Physician J	0	0	0	0	0	2	0	0	0	8	0	0
84	51	F	2	0	0	65	4	5	Physician L	0	0	0	0	0	2	0	0	0	0	0	2
119	71	M	2	2 Physician F, 6 Physician B	0	42	11	22	Physician F	0	9	0	0	0	2	0	0	0	0	0	0
300	20	F	2	0	0	9	2	4	Physician F	0	0	0	0	0	2	0	0	0	0	0	0
284	56	M	2	1 Physician F	0	68	2	8	Physician J	0	0	0	0	0	2	0	0	0	0	0	0
103	58	M	2	0	0	32	2	4	Physician F	0	0	0	0	0	2	0	0	0	0	0	0
2	73	M	2	2 Physician F	0	78	2	31	Physician F	0	0	0	0	0	2	0	0	0	0	0	0
279	42	M	2	0	5 Physician J	38	6	10	Physician J	0	0	0	0	0	1	0	0	0	5	0	0
15	73	M	1	2 Physician J	2 Physician J, 1 Physician F	61	3	14	Physician F	0	0	0	0	0	1	0	0	0	2	0	0
275	67	F	2	1 Physician F, 2 Physician J	2 Physician J	45	6	9	Physician J	0	0	0	0	0	1	0	0	0	5	0	0
314	74	M	2	0	1 Physician F	61	2	9	Physician E	0	0	0	0	1	1	0	0	0	0	0	0
293	82	M	1	1 Physician F	1 Physician F	139	1	1	Physician F	0	0	0	0	0	1	0	0	0	0	0	0
54	53	F	2	14 Physician J, 1 Physician E	0	69	16	59	Physician J	0	0	0	0	1	1	0	0	0	14	0	0
299	48	M	2	0	0	52	3	88	Physician F	0	0	0	0	0	1	0	0	0	2	0	0
280	60	F	2	2 Physician J, 1 Physician F	0	61	3	10	Physician J	0	0	0	0	0	1	0	0	0	2	0	0
277	60	F	2	2 Physician J	0	84	3	13	Physician J	0	0	0	0	0	1	0	0	0	2	0	0
14	86	F	2	1 Physician F, 1 Physician J	0	69	3	5	Physician F	0	0	0	0	0	1	0	0	0	2	0	0
295	47	M	2	0	0	24	2	16	Physician J	0	0	0	0	0	1	0	0	0	1	0	0
271	95	M	2	0	0	73	5	16	Physician I	0	0	0	0	0	1	0	0	4	0	0	0
267	59	F	2	1 Physician F, 2 Physician G	0	63	8	25	Physician G	0	0	0	0	0	1	5	0	2	0	0	0
83	44	F	2	0	0	27	3	5	Physician L	0	0	0	0	0	1	0	0	0	0	0	2
289	77	F	2	0	0	33	2	5	Physician C	0	0	1	0	0	1	0	0	0	0	0	0
194	79	M	1	1 Physician F, 1 Physician B	0	112	2	2	Physician B	0	1	0	0	0	1	0	0	0	0	0	0
91	23	F	2	0	0	70	1	9	Physician F	0	0	0	0	0	1	0	0	0	0	0	0
9	77	F	2	0	0	62	1	53	Physician F	0	0	0	0	0	1	0	0	0	0	0	0
5	43	M	2	0	0	37	1	2	Physician F	0	0	0	0	0	1	0	0	0	0	0	0
3	86	M	2	0	0	40	1	10	Physician F	0	0	0	0	0	1	0	0	0	0	0	0
212	58	M	2	1 Physician B	9 Physician B	89	9	68	Physician B	0	9	0	0	0	0	0	0	0	0	0	0
382	54	F	2	8 Physician K	8 Physician K	112	12	33	Physician K	0	0	0	0	0	0	0	0	0	0	11	0
405	74	F	2	8 Physician K, 1 Physician L	8 Physician K	56	11	28	Physician K	0	0	0	0	0	0	0	0	0	0	8	3
205	49	F	1	8 Physician C, 4 Physician I	7 Physician C, 5 Physician I	103	13	14	Physician I	0	0	8	0	0	0	0	0	5	0	0	0
78	69	M	1	8 Physician E, 15 Physician J	7 Physician J	66	23	23	Physician J	0	0	0	0	8	0	0	0	0	15	0	0
187	57	M	2	4 Physician G, 5 Physician B	6 Physician G, 5 Physician B	98	22	38	Physician B	0	5	3	0	0	0	7	0	7	0	0	0
345	60	F	1	5 Physician G, 4 Physician J	6 Physician G, 3 Physician J	93	11	13	Physician G	0	0	0	0	0	0	7	0	0	4	0	0
484	96	M	2	6 Physician C	6 Physician C	65	8	11	Physician I	0	0	8	0	0	0	0	0	0	0	0	0
515	80	F	2	5 Physician D, 7 Physician E, 10 Physician H, 12 Physician J, 6 Physician L	6 Physician J, 4 Physician L	74	40	73	Physician D	0	0	0	5	7	0	0	10	0	12	0	6
250	69	F	1	9 Physician B, 5 Physician G, 2 Physician I	5 Physician B, 1 Physician G	151	16	16	Physician B	0	9	0	0	0	0	5	0	2	0	0	0
143	85	M	2	10 Physician B, 2 Physician G	5 Physician B	143	13	21	Physician B	0	10	0	0	0	0	3	0	0	0	0	0
503	81	M	1	7 Physician C, 8 Physician I	5 Physician I, 1 Physician C	112	15	34	Physician I	0	0	7	0	0	0	0	0	8	0	0	0
505	74	M	1	0	5 Physician L, 1 Physician J	90	9	9	Physician L	0	0	0	0	0	0	0	0	0	1	0	8
504	76	F	2	0	5 Physician L	84	6	9	Physician L	0	0	0	0	0	0	0	0	0	0	0	6
443	81	M	1	1 Physician J	5 Physician H, 1Physician J	73	6	6	Physician H	0	0	0	0	0	0	0	5	0	1	0	0
413	79	M	1	0	5 Physician H, 1 Physician L	87	8	8	Physician H	0	0	0	0	0	0	0	7	0	0	0	1
426	25	F	1	10 Physician H, 5 Physician G, 7 Physician C	5 Physician H	62	23	49	Physician G	0	0	7	0	0	0	6	10	0	0	0	0
219	67	M	1	5 Physician B, 1 Physician G	4 Physician B, 1 Physician G	121	6	6	Physician B	0	5	0	0	0	0	1	0	0	0	0	0
151	83	F	2	1 Physician B	4 Physician B, 1 Physician G	72	8	27	Physician B	0	4	0	0	0	0	4	0	0	0	0	0
125	59	M	2	0	4 Physician B	73	6	11	Physician B	0	6	0	0	0	0	0	0	0	0	0	0
252	78	M	2	0	4 Physician G	70	6	19	Physician G	0	0	0	0	0	0	6	0	0	0	0	0
513	73	F	2	7 Physician C, 6 Physician J, 15 Physician I, 2 Physician D	4 Physician I, 2 Physician D	104	30	48	Physician C	0	0	7	2	0	0	0	0	15	6	0	0
511	69	F	2	7 Physician C, 4 Physician J, 10 Physician I	4 Physician I	83	24	24	Physician I	0	0	7	0	0	0	0	0	11	6	0	0
356	68	F	1	4 Physician E, 1 Physician K	4 Physician E, 1 Physician K	123	5	5	Physician E	0	0	0	0	4	0	0	0	0	0	1	0
37	59	M	1	4 Physician A	4 Physician A	64	6	52	Physician A	6	0	0	0	0	0	0	0	0	0	0	0
387	74	F	2	0	4 Physician C	51	5	12	Physician C	0	0	4	0	0	0	0	1	0	0	0	0
184	44	F	1	8 Physician K, 3 Physician B	4 Physician K	57	11	21	Physician K	0	3	0	0	0	0	0	0	0	0	8	0
164	77	F	2	6 Physician K	4 Physician K	97	8	12	Physician K	0	0	0	0	0	0	0	0	0	0	8	0
512	81	M	2	5 Physician I, 4 Physician J	4 Physician J, 5 Physician I	97	12	12	Physician I	0	0	0	0	0	0	0	0	5	7	0	0
347	85	M	1	4 Physician J	4 Physician J	167	4	4	Physician J	0	0	0	0	0	0	0	0	0	4	0	0
201	84	F	2	5 Physician B	3 Physician B	79	7	16	Physician B	0	7	0	0	0	0	0	0	0	0	0	0
401	67	M	1	7 Physician C, 6 Physician G, 3 Physician H	3 Physician G, 6 Physician C, 3 Physician H	62	16	16	Physician G	0	0	7	0	0	0	6	3	0	0	0	0
178	69	M	2	0	3 Physician G, 4 Physician I	64	11	37	Physician G	0	0	1	0	0	0	3	0	7	0	0	0
138	70	M	1	3 Physician G	3 Physician G	107	3	3	Physician G	0	0	0	0	0	0	3	0	0	0	0	0
496	52	F	1	3 Physician I	3 Physician I	99	3	4	Physician I	0	0	0	0	0	0	0	0	3	0	0	0
176	74	M	2	2 Physician I	3 Physician I	46	3	70	Physician I	0	0	0	0	0	0	0	0	3	0	0	0
352	80	M	2	7 Physician E	3 Physician E	57	9	14	Physician E	0	0	0	0	9	0	0	0	0	0	0	0
332	55	F	2	6 Physician E	3 Physician E	55	7	58	Physician E	0	0	0	0	7	0	0	0	0	0	0	0
341	56	F	2	0	3 Physician E	52	5	5	Physician E	0	0	0	0	5	0	0	0	0	0	0	0
428	53	M	2	5 Physician L, 3 Physician D	3 Physician L	61	9	13	Physician L	0	0	1	3	0	0	0	0	0	0	0	5
269	90	F	2	5 Physician A, 5 Physician J	3 Physician A	79	10	36	Physician A	5	0	0	0	0	0	0	0	0	5	0	0
445	79	M	2	0	3 Physician H	87	4	15	Physician H	0	0	0	0	0	0	0	3	0	1	0	0
278	56	M	2	3 Physician C, 1 Physician I	3 Physician C	48	4	4	Physician I	0	0	3	0	0	0	0	0	1	0	0	0
282	59	F	2	0	3 Physician C	70	4	11	Physician C	0	0	4	0	0	0	0	0	0	0	0	0
371	75	M	2	2 Physician E	3 Physician K, 4 Physician E	85	9	21	Physician E	0	0	0	0	4	0	0	0	0	0	5	0
172	88	M	2	5 Physician K	3 Physician K	52	7	20	Physician K	0	0	0	0	0	0	0	0	0	0	7	0
183	82	M	2	0	3 Physician K	61	7	24	Physician K	0	2	0	0	0	0	0	0	0	0	5	0
390	61	F	2	3 Physician K	3 Physician K	103	4	14	Physician K	0	0	0	0	0	0	0	0	0	0	3	1
100	85	M	2	2 Physician J	3 Physician J	88	5	7	Physician J	0	0	0	0	0	0	0	0	0	5	0	0
470	76	M	2	0	3 Physician J	78	4	12	Physician J	0	0	0	0	0	0	0	0	0	4	0	0
257	86	F	2	1 Physician J	3 Physician J	61	4	9	Physician J	0	0	0	0	0	0	0	0	0	4	0	0
46	67	M	1	3 Physician J	3 Physician J	149	3	3	Physician J	0	0	0	0	0	0	0	0	0	3	0	0
149	28	M	2	2 Physician B, 3 Physician G	2 Physician B, 3 Physician G	74	7	19	Physician B	0	2	0	0	0	0	5	0	0	0	0	0
241	84	M	2	0	2 Physician B, 2 Physician I	56	5	11	Physician I	0	2	0	0	0	0	1	0	2	0	0	0
227	71	F	1	10 Physician B, 1 Physician G	2 Physician B, 1 Physician G	73	11	11	Physician B	0	10	0	0	0	0	1	0	0	0	0	0
223	77	M	2	0	2 Physician B, 1 Physician G	49	4	14	Physician G	0	3	0	0	0	0	1	0	0	0	0	0
239	63	M	2	13 Physician B, 2 Physician G, 2 Physician I	2 Physician B	68	17	33	Physician B	0	13	0	0	0	0	2	0	2	0	0	0
152	80	F	2	0	2 Physician B	52	9	108	Physician B	0	4	0	0	0	0	5	0	0	0	0	0
265	65	M	2	2 Physician G, 1 Physician I	2 Physician G, 2 Physician I	120	5	14	Physician G	0	0	0	0	0	0	2	0	3	0	0	0
360	59	M	2	5 Physician G	2 Physician G	109	14	28	Physician G	0	0	1	0	0	0	6	0	0	7	0	0
256	35	M	2	2 Physician I, 1 Physician B, 2 Physician G	2 Physician I, 1 Physician B, 1 Physician G	53	10	11	Physician I	0	2	0	0	0	0	6	0	2	0	0	0
189	91	M	2	2 Physician I, 1 Physician C	2 Physician I	101	6	7	Physician I	0	0	4	0	0	0	0	0	2	0	0	0
263	67	M	1	0	2 Physician I	108	2	2	Physician I	0	0	0	0	0	0	0	0	2	0	0	0
353	81	M	2	0	2 Physician E	39	7	13	Physician E	0	0	0	0	7	0	0	0	0	0	0	0
342	64	M	2	2 Physician E	2 Physician E	82	3	51	Physician E	0	0	0	0	3	0	0	0	0	0	0	0
327	32	F	2	2 Physician E	2 Physician E	51	3	7	Physician E	0	0	0	0	3	0	0	0	0	0	0	0
63	65	F	2	2 Physician E	2 Physician E	67	3	58	Physician E	0	0	0	0	3	0	0	0	0	0	0	0
64	63	M	2	0	2 Physician E	35	2	10	Physician E	0	0	0	0	2	0	0	0	0	0	0	0
508	59	M	2	2 Physician L	2 Physician L	57	6	37	Physician L	0	0	0	0	2	0	0	0	0	0	0	4
22	64	M	2	0	2 Physician A	66	3	8	Physician A	3	0	0	0	0	0	0	0	0	0	0	0
28	79	M	1	2 Physician H, 4 Physician A	2 Physician H, 4 Physician A	146	6	6	Physician H	5	0	0	0	0	0	0	2	0	0	0	0
12	38	M	1	2 Physician H, 1 Physician A	2 Physician H, 1 Physician A	144	3	3	Physician H	1	0	0	0	0	0	0	2	0	0	0	0
389	47	F	1	2 Physician H	2 Physician H	88	3	3	Physician C	0	0	0	0	0	0	0	2	0	0	1	0
425	81	F	2	6 Physician H	2 Physician H	98	7	14	Physician H	0	0	0	0	0	0	0	7	0	0	0	0
433	89	M	1	4 Physician H	2 Physician H	120	4	13	Physician H	0	0	0	0	0	0	0	4	0	0	0	0
432	76	M	2	2 Physician H	2 Physician H	69	3	9	Physician H	0	0	0	0	0	0	0	3	0	0	0	0
27	84	F	2	2 Physician H, 3 Physician A	2 Physician H	77	7	12	Physician H	5	0	0	0	0	0	0	2	0	0	0	0
408	89	F	1	2 Physician C, 5 Physician H	2 Physician C, 2 Physician H	134	7	7	Physician C	0	0	2	0	0	0	0	5	0	0	0	0
386	106	F	2	0	2 Physician C, 1 Physician H	42	3	10	Physician C	0	0	2	0	0	0	0	1	0	0	0	0
303	40	M	1	6 Physician C, 4 Physician J	2 Physician C	98	11	11	Physician C	0	0	6	0	0	0	0	0	0	5	0	0
438	63	M	2	0	2 Physician C	64	4	8	Physician C	0	0	2	1	0	0	0	0	1	0	0	0
402	88	M	2	2 Physician C, 1 Physician H	2 Physician C	86	6	12	Physician C	0	0	3	0	0	0	0	3	0	0	0	0
207	78	M	2	0	2 Physician C	77	4	10	Physician C	0	0	4	0	0	0	0	0	0	0	0	0
195	84	F	2	0	2 Physician C	59	3	85	Physician C	0	0	3	0	0	0	0	0	0	0	0	0
221	72	F	1	2 Physician C	2 Physician C	130	2	63	Physician C	0	0	2	0	0	0	0	0	0	0	0	0
377	25	M	1	2 Physician E, 6 Physician K	2 Physician K	101	9	9	Physician E	0	0	0	0	3	0	0	0	0	0	6	0
147	53	M	1	3 Physician K	2 Physician K	154	3	3	Physician K	0	0	0	0	0	0	0	0	0	0	3	0
161	67	M	1	2 Physician K	2 Physician K	156	2	2	Physician K	0	0	0	0	0	0	0	0	0	0	2	0
142	55	M	1	2 Physician K	2 Physician K	134	2	2	Physician K	0	0	0	0	0	0	0	0	0	0	2	0
459	95	M	1	1 Physician J	2 Physician J, 2 Physician H	90	9	9	Physician J	0	0	0	0	0	0	0	3	0	6	0	0
309	84	M	2	3 Physician J	2 Physician J	75	6	7	Physician J	0	0	0	0	0	0	0	0	0	6	0	0
476	65	F	2	0	2 Physician J	95	5	20	Physician J	0	0	0	0	0	0	0	0	0	5	0	0
29	74	M	2	0	2 Physician J	64	4	4	Physician J	0	0	0	0	0	0	0	0	0	4	0	0
33	79	F	1	0	2 Physician J	70	3	15	Physician J	0	0	0	0	0	0	0	0	0	3	0	0
460	70	F	1	2 Physician J	2 Physician J	106	2	31	Physician J	0	0	0	0	0	0	0	0	0	2	0	0
104	78	M	1	0	2 Physician J	123	2	2	Physician J	0	0	0	0	0	0	0	0	0	2	0	0
233	69	F	2	0	1 Physician B, 2 Physician A	90	3	5	Physician A	2	1	0	0	0	0	0	0	0	0	0	0
206	86	M	2	0	1 Physician B, 1 Physician C	83	3	6	Physician C	0	1	2	0	0	0	0	0	0	0	0	0
136	93	M	2	0	1 Physician B	64	4	13	Physician G	0	1	0	0	0	0	3	0	0	0	0	0
171	52	F	1	5 Physician I, 2 Physician G	1 Physician G, 5 Physician I	58	7	35	Physician G	0	0	0	0	0	0	2	0	5	0	0	0
261	68	M	2	0	1 Physician G	53	3	9	Physician G	0	0	0	0	0	0	1	0	2	0	0	0
376	59	M	2	4 Physician G	1 Physician G	41	9	9	Physician G	0	0	5	0	0	0	4	0	0	0	0	0
378	64	M	2	0	1 Physician G	44	2	7	Physician G	0	0	0	0	0	0	2	0	0	0	0	0
338	70	M	2	9 Physician J, 7 Physician C, 7 Physician G, 5 Physician I	1 Physician I, 1 Physician J	64	28	86	Physician I	0	0	7	0	0	0	7	0	5	9	0	0
236	86	M	2	0	1 Physician I	65	4	10	Physician I	0	2	0	0	0	0	0	0	2	0	0	0
160	87	F	1	0	1 Physician I	111	1	1	Physician I	0	0	0	0	0	0	0	0	1	0	0	0
62	55	F	2	2 Physician E	1 Physician E	65	3	13	Physician E	0	0	0	0	3	0	0	0	0	0	0	0
76	78	F	2	1 Physician E	1 Physician E	56	5	8	Physician L	0	0	0	0	1	0	0	0	0	0	0	4
338	70	M	1	1 Physician L, 1 Physician E	1 Physician L, 1 Physician E	118	2	86	Physician L	0	0	0	0	1	0	0	0	0	0	0	1
403	82	M	2	2 Physician L	1 Physician L	67	3	5	Physician L	0	0	0	0	0	0	0	0	0	0	0	3
429	50	M	2	0	1 Physician L	66	6	12	Physician L	0	0	1	3	0	0	0	0	0	0	0	2
494	89	M	2	0	1 Physician L	72	2	10	Physician L	0	0	0	0	0	0	0	0	0	0	0	2
486	85	F	2	8 Physician C, 2 Physician L, 8 Physician I, 5 Physician D	1 Physician D, 1 Physician C	86	24	26	Physician L	0	0	8	5	0	0	0	0	9	0	0	2
422	79	F	2	1 Physician D	1 Physician D	52	2	31	Physician D	0	0	0	2	0	0	0	0	0	0	0	0
234	97	M	2	0	1 Physician A, 7 Physician C	98	9	11	Physician C	2	0	7	0	0	0	0	0	0	0	0	0
145	65	M	2	2 Physician A, 1 Physician K	1 Physician A	37	7	7	Physician A	2	0	0	0	0	0	0	0	0	1	4	0
70	81	F	2	0	1 Physician A	66	10	10	Physician A	5	0	0	0	0	0	0	0	0	1	0	4
134	71	M	1	1 Physician A	1 Physician A	47	3	4	Physician A	3	0	0	0	0	0	0	0	0	0	0	0
129	69	M	2	3 Physician A	1 Physician A	37	3	15	Physician A	3	0	0	0	0	0	0	0	0	0	0	0
23	67	M	2	0	1 Physician A	43	1	5	Physician A	1	0	0	0	0	0	0	0	0	0	0	0
202	83	M	2	0	1 Physician H, 4 Physician C	86	5	8	Physician C	0	0	4	0	0	0	0	1	0	0	0	0
16	83	M	2	1 Physician G, 4 Physician H	1 Physician H, 1 Physician G	60	10	18	Physician G	2	0	0	0	0	0	1	7	0	0	0	0
417	52	M	2	0	1 Physician H, 1 Physician D	34	3	10	Physician L	0	0	0	2	0	0	0	1	0	0	0	0
409	95	M	2	0	1 Physician H	61	4	8	Physician H	0	0	0	0	0	0	0	4	0	0	0	0
396	64	M	1	2 Physician H	1 Physician H	75	3	7	Physician H	0	0	1	0	0	0	0	2	0	0	0	0
430	69	M	2	1 Physician H	1 Physician H	55	2	8	Physician H	0	0	0	0	0	0	0	2	0	0	0	0
307	63	M	2	1 Physician C, 3 Physician J	1 Physician C, 3 Physician J	93	7	13	Physician C	0	0	1	0	0	0	0	0	0	6	0	0
431	69	M	1	1 Physician C, 1 Physician D, 1 Physician H	1 Physician C, 1 Physician D, 1 Physician H	112	3	3	Physician D	0	0	1	1	0	0	0	1	0	0	0	0
251	84	M	2	0	1 Physician C	98	10	28	Physician C	7	0	2	0	0	0	0	0	0	1	0	0
485	76	M	2	2 Physician C, 1 Physician I	1 Physician C	47	3	8	Physician C	0	0	2	0	0	0	0	0	1	0	0	0
235	71	M	1	9 Physician C, 3 Physician A	1 Physician C	144	12	12	Physician C	3	0	9	0	0	0	0	0	0	0	0	0
222	52	M	2	3 Physician C	1 Physician C	48	4	29	Physician C	0	0	4	0	0	0	0	0	0	0	0	0
479	63	M	2	0	1 Physician C	44	3	17	Physician C	0	0	3	0	0	0	0	0	0	0	0	0
190	46	M	2	0	1 Physician C	44	2	7	Physician C	0	0	2	0	0	0	0	0	0	0	0	0
191	82	M	2	0	1 Physician C	38	1	3	Physician C	0	0	1	0	0	0	0	0	0	0	0	0
313	91	M	1	1 Physician K, 6 Physician J, 1 Physician G	1 Physician K, 6 Physician J, 1 Physician G	160	8	8	Physician J	0	0	0	0	0	0	1	0	0	6	1	0
384	76	M	2	10 Physician K	1 Physician K	123	11	14	Physician K	0	0	0	0	0	0	0	0	0	0	11	0
153	82	M	2	0	1 Physician K	77	5	22	Physician K	0	0	0	0	0	0	0	0	0	0	5	0
394	81	M	2	0	1 Physician K	66	3	6	Physician L	0	0	0	0	0	0	0	0	0	0	1	2
328	62	M	2	0	1 Physician J, 2 Physician G	69	7	7	Physician G	0	0	0	0	0	0	6	0	0	1	0	0
130	72	F	1	2 Physician J, 12 Physician A	1 Physician J, 11 Physician A	84	14	17	Physician J	12	0	0	0	0	0	0	0	0	2	0	0
57	65	F	2	0	1 Physician J, 1 Physician L	85	2	32	Physician J	0	0	0	0	0	0	0	0	0	1	0	1
106	97	F	2	0	1 Physician J	93	5	5	Physician J	2	0	0	0	0	0	0	0	0	3	0	0
358	58	M	2	2 Physician J	1 Physician J	44	4	9	Physician E	0	0	1	0	0	0	0	0	0	3	0	0
41	50	M	2	0	1 Physician J	50	3	19	Physician J	0	0	0	0	0	0	0	0	0	3	0	0
101	32	M	1	2 Physician J	1 Physician J	111	2	2	Physician J	0	0	0	0	0	0	0	0	0	2	0	0
472	80	F	1	1 Physician J	1 Physician J	173	1	2	Physician J	0	0	0	0	0	0	0	0	0	1	0	0
380	78	M	2	10 Physician K	0	86	10	24	Physician K	0	0	0	0	0	0	0	0	0	0	10	0
169	60	F	1	0	0	47	9	16	Physician K	0	0	0	0	0	0	0	1	0	0	8	0
157	47	M	2	0	0	29	7	8	Physician K	0	0	0	0	0	0	0	0	0	1	6	0
173	35	F	2	6 Physician K	0	43	6	26	Physician K	0	0	0	0	0	0	0	0	0	0	6	0
156	65	F	2	1 Physician H, 4 Physician K	0	27	6	8	Physician K	0	0	0	0	0	0	0	1	0	0	5	0
165	62	F	2	2 Physician K	0	69	5	12	Physician K	0	0	0	0	0	0	0	0	0	0	5	0
375	60	F	2	0	0	60	5	13	Physician K	0	0	0	0	1	0	0	0	0	0	4	0
410	75	M	2	4 Physician K, 4 Physician L	0	92	11	17	Physician K	0	0	0	0	0	0	0	0	0	0	4	7
385	64	F	1	0	0	45	5	7	Physician K	0	0	0	0	0	0	0	0	0	0	4	1
379	76	M	2	1 Physician K	0	81	4	9	Physician K	0	0	0	0	0	0	0	0	0	0	4	0
367	63	M	2	0	0	61	4	26	Physician K	0	0	0	0	0	0	0	0	0	0	4	0
364	86	M	2	0	0	66	5	5	Physician E	0	0	0	0	2	0	0	0	0	0	3	0
361	50	M	2	2 Physician E	0	61	5	5	Physician E	0	0	0	0	2	0	0	0	0	0	3	0
137	66	F	2	7 Physician A, 3 Physician K	0	105	10	17	Physician A	8	0	0	0	0	0	0	0	0	0	3	0
186	79	F	2	2 Physician K	0	54	6	18	Physician K	0	3	0	0	0	0	0	0	0	0	3	0
179	40	M	2	2 Physician K	0	56	4	8	Physician K	0	1	0	0	0	0	0	0	0	0	3	0
170	21	M	2	0	0	32	3	4	Physician K	0	0	0	0	0	0	0	0	0	0	3	0
144	59	F	2	0	0	109	3	5	Physician K	0	0	0	0	0	0	0	0	0	0	3	0
140	53	F	2	1 Physician K	0	67	3	3	Physician K	0	0	0	0	0	0	0	0	0	0	3	0
391	83	F	2	2 Physician K	0	37	4	8	Physician K	0	0	0	0	0	0	0	0	0	0	2	2
388	86	M	2	0	0	40	3	4	Physician K	0	0	0	0	0	0	0	0	0	0	2	1
373	64	M	2	0	0	39	3	3	Physician K	0	1	0	0	0	0	0	0	0	0	2	0
177	53	M	2	1 Physician B, 2 Physician K	0	39	3	11	Physician K	0	1	0	0	0	0	0	0	0	0	2	0
370	52	M	2	0	0	19	2	2	Physician K	0	0	0	0	0	0	0	0	0	0	2	0
368	90	F	2	0	0	71	2	17	Physician K	0	0	0	0	0	0	0	0	0	0	2	0
174	20	F	2	0	0	21	2	3	Physician K	0	0	0	0	0	0	0	0	0	0	2	0
141	24	F	2	0	0	53	2	9	Physician K	0	0	0	0	0	0	0	0	0	0	2	0
139	73	F	2	0	0	39	2	4	Physician K	0	0	0	0	0	0	0	0	0	0	2	0
355	66	F	2	0	0	24	5	45	Physician E	0	0	0	0	4	0	0	0	0	0	1	0
75	70	F	2	5 Physician E	0	55	5	9	Physician E	0	0	0	0	4	0	0	0	0	0	1	0
167	52	M	2	0	0	24	3	5	Physician I	0	0	0	0	0	0	0	0	2	0	1	0
135	28	F	1	6 Physician A, 1 Physician K	0	97	7	7	Physician A	6	0	0	0	0	0	0	0	0	0	1	0
197	49	M	2	0	0	33	7	11	Physician B	0	6	0	0	0	0	0	0	0	0	1	0
501	59	F	1	7 Physician H, 12 Physician J, 5 Physician L	0	75	24	36	Physician H	0	0	0	0	0	0	0	7	0	12	0	5
311	56	M	2	1 Physician I, 2 Physician J	0	21	17	91	Physician I	0	0	7	0	0	0	0	0	3	7	0	0
381	83	F	2	0	0	93	21	44	Physician G	0	0	4	0	0	0	10	0	0	7	0	0
473	77	M	2	6 Physician J	0	52	7	58	Physician J	0	0	0	0	0	0	0	0	0	7	0	0
272	61	F	1	6 Physician J	0	66	7	7	Physician J	0	0	0	0	0	0	0	0	0	7	0	0
53	69	M	2	1 Physician J	0	65	7	12	Physician J	0	0	0	0	0	0	0	0	0	7	0	0
50	61	M	2	7 Physician J	0	48	7	32	Physician J	0	0	0	0	0	0	0	0	0	7	0	0
362	64	F	2	2 Physician J	0	55	10	26	Physician J	0	0	1	0	0	0	2	0	0	6	0	0
469	52	M	2	2 Physician J	0	34	6	30	Physician J	0	0	0	0	0	0	0	0	0	6	0	0
98	77	M	2	2 Physician J	0	75	6	67	Physician J	0	0	0	0	0	0	0	0	0	6	0	0
65	60	M	2	1 Physician E	0	28	8	16	Physician J	0	0	0	0	3	0	0	0	0	5	0	0
510	77	F	2	4 Physician J, 3 Physician I, 6 Physician C	0	87	20	36	Physician I	0	0	7	0	0	0	0	0	8	5	0	0
312	81	M	2	1 Physician J	0	123	6	17	Physician J	0	0	0	0	0	0	1	0	0	5	0	0
90	82	M	1	1 Physician J, 3 Physician E	0	74	7	13	Physician E	0	0	0	0	3	0	0	0	0	4	0	0
507	69	F	2	3 Physician I, 3 Physician J	0	68	9	31	Physician I	0	0	0	0	0	0	0	0	5	4	0	0
45	88	M	2	2 Physician J	0	64	5	37	Physician J	0	0	0	0	0	0	0	0	1	4	0	0
458	35	M	2	6 Physician H, 2 Physician J	0	87	10	17	Physician H	0	0	0	0	0	0	0	6	0	4	0	0
464	82	F	2	0	0	54	7	14	Physician J	0	0	0	0	0	0	0	3	0	4	0	0
259	80	M	2	0	0	40	7	10	Physician A	3	0	0	0	0	0	0	0	0	4	0	0
108	94	M	1	0	0	79	7	24	Physician J	3	0	0	0	0	0	0	0	0	4	0	0
262	93	F	2	0	0	35	5	9	Physician J	1	0	0	0	0	0	0	0	0	4	0	0
471	83	F	2	0	0	65	4	24	Physician J	0	0	0	0	0	0	0	0	0	4	0	0
351	29	F	2	4 Physician J	0	43	4	4	Physician J	0	0	0	0	0	0	0	0	0	4	0	0
350	65	M	2	2 Physician J	0	45	4	7	Physician J	0	0	0	0	0	0	0	0	0	4	0	0
310	22	M	2	0	0	18	4	6	Physician J	0	0	0	0	0	0	0	0	0	4	0	0
302	69	F	2	0	0	69	4	18	Physician J	0	0	0	0	0	0	0	0	0	4	0	0
99	77	M	2	1 Physician J	0	83	4	4	Physician J	0	0	0	0	0	0	0	0	0	4	0	0
96	19	M	2	0	0	30	4	4	Physician J	0	0	0	0	0	0	0	0	0	4	0	0
48	86	M	2	3 Physician J	0	91	4	10	Physician J	0	0	0	0	0	0	0	0	0	4	0	0
32	56	M	2	0	0	31	4	25	Physician J	0	0	0	0	0	0	0	0	0	4	0	0
56	39	M	2	0	0	15	4	8	Physician J	0	0	0	0	1	0	0	0	0	3	0	0
55	103	F	2	0	0	80	4	5	Physician J	0	0	0	0	1	0	0	0	0	3	0	0
457	71	F	2	7 Physician H	0	70	17	33	Physician H	0	0	0	0	0	0	0	14	0	3	0	0
461	42	M	2	0	0	14	4	24	Physician J	0	0	0	0	0	0	0	1	0	3	0	0
255	65	F	2	1 Physician A	0	64	5	41	Physician A	2	0	0	0	0	0	0	0	0	3	0	0
383	57	F	2	5 Physician C, 7 Physician G, 3 Physician J	0	62	15	45	Physician E	0	0	5	0	0	0	7	0	0	3	0	0
359	62	F	2	2 Physician J	0	51	5	14	Physician J	0	0	2	0	0	0	0	0	0	3	0	0
343	75	M	2	0	0	49	9	9	Physician G	0	0	0	0	0	0	6	0	0	3	0	0
344	53	M	2	0	0	24	5	9	Physician G	0	0	0	0	0	0	2	0	0	3	0	0
340	67	M	2	0	0	36	5	47	Physician G	0	0	0	0	0	0	2	0	0	3	0	0
483	67	F	2	2 Physician J, 1 Physician D	0	44	4	20	Physician J	0	0	0	1	0	0	0	0	0	3	0	0
482	63	M	1	0	0	64	3	15	Physician J	0	0	0	0	0	0	0	0	0	3	0	0
480	89	F	1	0	0	74	3	9	Physician J	0	0	0	0	0	0	0	0	0	3	0	0
475	52	M	2	0	0	49	3	4	Physician J	0	0	0	0	0	0	0	0	0	3	0	0
466	61	M	2	0	0	37	3	7	Physician J	0	0	0	0	0	0	0	0	0	3	0	0
260	46	M	2	0	0	50	3	9	Physician J	0	0	0	0	0	0	0	0	0	3	0	0
254	78	F	2	0	0	124	3	3	Physician J	0	0	0	0	0	0	0	0	0	3	0	0
93	83	F	2	0	0	51	3	8	Physician J	0	0	0	0	0	0	0	0	0	3	0	0
89	41	M	2	0	0	25	3	3	Physician J	0	0	0	0	0	0	0	0	0	3	0	0
36	23	F	2	0	0	55	3	9	Physician J	0	0	0	0	0	0	0	0	0	3	0	0
31	80	M	2	0	0	35	3	17	Physician J	0	0	0	0	0	0	0	0	0	3	0	0
67	73	M	2	4 Physician E, 2 Physician J	0	76	6	21	Physician J	0	0	0	0	4	0	0	0	0	2	0	0
268	32	F	2	0	0	32	3	24	Physician J	0	0	0	0	0	0	0	0	1	2	0	0
73	39	F	2	0	0	31	6	10	Physician J	0	0	0	0	0	0	0	0	0	2	0	4
489	49	M	2	2 Physician J	0	40	4	6	Physician J	0	0	0	0	0	0	0	0	0	2	0	2
306	86	M	2	2 Physician J, 1 Physician L	0	71	3	41	Physician J	0	0	0	0	0	0	0	0	0	2	0	1
363	88	M	2	0	0	73	5	13	Physician J	0	0	1	0	0	0	2	0	0	2	0	0
320	57	F	1	2 Physician J, 3 Physician G	0	77	5	5	Physician J	0	0	0	0	0	0	3	0	0	2	0	0
315	47	M	2	0	0	70	3	28	Physician G	0	0	0	0	0	0	1	0	0	2	0	0
481	66	F	2	0	0	55	2	19	Physician J	0	0	0	0	0	0	0	0	0	2	0	0
468	70	M	2	1 Physician J	0	66	2	24	Physician J	0	0	0	0	0	0	0	0	0	2	0	0
463	82	F	2	0	0	35	2	22	Physician J	0	0	0	0	0	0	0	0	0	2	0	0
444	83	F	2	0	0	49	2	5	Physician J	0	0	0	0	0	0	0	0	0	2	0	0
274	76	M	2	0	0	32	2	2	Physician J	0	0	0	0	0	0	0	0	0	2	0	0
273	45	M	2	0	0	52	2	27	Physician J	0	0	0	0	0	0	0	0	0	2	0	0
264	30	M	2	0	0	20	2	2	Physician J	0	0	0	0	0	0	0	0	0	2	0	0
102	56	F	2	0	0	70	2	40	Physician J	0	0	0	0	0	0	0	0	0	2	0	0
85	39	M	2	0	0	10	2	16	Physician J	0	0	0	0	0	0	0	0	0	2	0	0
44	53	F	2	0	0	34	2	4	Physician J	0	0	0	0	0	0	0	0	0	2	0	0
30	30	F	2	0	0	31	2	5	Physician E	0	0	0	0	0	0	0	0	0	2	0	0
20	85	M	2	0	0	104	2	2	Physician J	0	0	0	0	0	0	0	0	0	2	0	0
346	81	F	2	1 Physician J, 2 Physician E	0	65	4	19	Physician E	0	0	0	0	3	0	0	0	0	1	0	0
318	44	M	2	0	0	23	4	4	Physician E	0	0	0	0	3	0	0	0	0	1	0	0
79	33	F	2	0	0	39	3	7	Physician E	0	0	0	0	2	0	0	0	0	1	0	0
292	34	F	2	0	0	23	5	6	Physician C	0	0	3	0	1	0	0	0	0	1	0	0
81	70	M	2	0	0	54	2	11	Physician J	0	0	0	0	1	0	0	0	0	1	0	0
453	45	M	2	0	0	27	4	9	Physician I	0	0	0	0	0	0	0	0	3	1	0	0
462	59	M	2	0	0	38	4	7	Physician I	0	0	2	0	0	0	0	0	1	1	0	0
451	77	F	2	0	0	40	5	25	Physician J	0	0	0	0	0	0	0	4	0	1	0	0
442	86	M	2	0	0	100	3	5	Physician H	0	0	0	0	0	0	0	2	0	1	0	0
61	85	F	2	0	0	45	5	7	Physician A	2	0	0	0	0	0	0	0	0	1	0	2
488	69	F	2	0	0	70	3	44	Physician J	0	0	0	0	0	0	0	0	0	1	0	2
59	69	M	2	0	0	82	8	11	Physician A	6	0	0	0	0	0	0	0	0	1	0	1
487	65	M	2	0	0	77	2	5	Physician L	0	0	0	0	0	0	0	0	0	1	0	1
58	76	M	2	0	0	66	4	8	Physician A	3	0	0	0	0	0	0	0	0	1	0	0
365	73	F	2	0	0	37	4	6	Physician C	0	0	1	0	0	0	2	0	0	1	0	0
296	52	F	2	1 Physician C	0	36	2	2	Physician J	0	0	1	0	0	0	0	0	0	1	0	0
333	51	F	2	0	0	29	4	8	Physician G	0	0	0	0	0	0	3	0	0	1	0	0
324	37	M	2	0	0	21	4	4	Physician G	0	0	0	0	0	0	3	0	0	1	0	0
335	70	M	2	0	0	39	3	3	Physician G	0	0	0	0	0	0	2	0	0	1	0	0
316	86	M	2	1 Physician J	0	80	2	18	Physician G	0	0	0	0	0	0	1	0	0	1	0	0
258	34	M	2	1 Physician J	0	30	1	7	Physician J	0	0	0	0	0	0	0	0	0	1	0	0
80	93	M	1	0	0	107	1	1	Physician J	0	0	0	0	0	0	0	0	0	1	0	0
354	83	M	2	1 Physician E	0	120	6	8	Physician E	0	0	0	0	6	0	0	0	0	0	0	0
336	31	M	2	3 Physician E	0	72	6	6	Physician E	0	0	0	0	6	0	0	0	0	0	0	0
69	57	F	2	1 Physician E	0	39	5	13	Physician E	0	0	0	0	5	0	0	0	0	0	0	0
509	60	M	2	5 Physician L, 2 Physician E	0	41	9	20	Physician L	0	0	0	1	3	0	0	0	0	0	0	5
349	27	M	2	1 Physician E	0	50	3	5	Physician E	0	0	0	0	3	0	0	0	0	0	0	0
348	68	F	2	0	0	28	3	4	Physician E	0	0	0	0	3	0	0	0	0	0	0	0
322	65	F	2	0	0	69	3	18	Physician E	0	0	0	0	3	0	0	0	0	0	0	0
66	49	F	2	2 Physician E	0	63	3	4	Physician E	0	0	0	0	3	0	0	0	0	0	0	0
339	50	M	2	0	0	15	3	13	Physician E	0	0	0	0	2	0	0	1	0	0	0	0
334	68	M	2	2 Physician E	0	45	2	4	Physician E	0	0	0	0	2	0	0	0	0	0	0	0
321	69	M	2	0	0	59	2	44	Physician E	0	0	0	0	2	0	0	0	0	0	0	0
319	79	F	2	0	0	27	2	8	Physician E	0	0	0	0	2	0	0	0	0	0	0	0
60	86	M	2	0	0	56	3	9	Physician E	0	0	0	0	2	0	0	0	0	0	0	0
229	67	M	2	0	0	50	7	12	Physician B	0	4	0	0	1	0	1	0	1	0	0	0
506	75	M	2	1 Physician D, 4 Physician L	0	77	7	17	Physician L	0	0	0	1	1	0	0	0	0	0	0	5
72	61	M	2	0	0	34	3	3	Physician L	0	0	0	0	1	0	0	0	0	0	0	2
291	74	M	1	4 Physician C	0	67	5	5	Physician C	0	0	4	0	1	0	0	0	0	0	0	0
220	89	F	2	1 Physician E	0	61	3	7	Physician C	0	0	2	0	1	0	0	0	0	0	0	0
491	35	F	2	0	0	49	18	118	Physician I	0	0	7	0	0	0	0	1	10	0	0	0
477	92	M	2	0	0	111	13	20	Physician I	0	0	5	0	0	0	0	0	8	0	0	0
290	74	M	1	4 Physician B, 5 Physician C, 7 Physician G, 7 Physician I	0	85	24	28	Physician G	0	4	6	0	0	0	7	0	7	0	0	0
281	74	M	2	1 Physician I, 2 Physician C	0	56	8	13	Physician I	0	0	3	0	0	0	0	0	5	0	0	0
163	73	F	2	2 Physician G	0	54	7	16	Physician G	0	0	0	0	0	0	2	0	5	0	0	0
270	57	M	2	3 Physician I	0	64	5	7	Physician I	0	0	0	0	0	0	0	0	5	0	0	0
168	84	M	2	0	0	62	5	12	Physician I	0	0	0	0	0	0	0	0	5	0	0	0
452	70	M	2	4 Physician I	0	59	5	8	Physician D	0	0	0	1	0	0	0	0	4	0	0	0
162	55	M	2	1 Physician H, 2 Physician G, 1 Physician I	0	96	6	7	Physician G	0	0	0	0	0	0	2	1	3	0	0	0
199	80	F	2	3 Physician C, 3 Physician I	0	82	10	12	Physician I	0	0	7	0	0	0	0	0	3	0	0	0
283	68	F	2	0	0	48	7	12	Physician I	0	0	4	0	0	0	0	0	3	0	0	0
492	85	M	2	0	0	65	5	11	Physician C	0	0	2	0	0	0	0	0	3	0	0	0
455	39	M	2	3 Physician I	0	54	3	3	Physician I	0	0	0	0	0	0	0	0	3	0	0	0
448	37	F	2	0	0	45	3	15	Physician I	0	0	0	0	0	0	0	0	3	0	0	0
266	54	F	2	1 Physician I	0	50	3	6	Physician I	0	0	0	0	0	0	0	0	3	0	0	0
175	77	M	2	0	0	62	3	23	Physician I	0	0	0	0	0	0	0	0	3	0	0	0
449	25	M	2	0	0	36	3	3	Physician I	1	0	0	0	0	0	0	0	2	0	0	0
490	80	M	2	0	0	62	4	9	Physician C	0	0	2	0	0	0	0	0	2	0	0	0
465	58	M	2	2 Physician I	0	37	4	6	Physician I	0	0	2	0	0	0	0	0	2	0	0	0
181	36	M	2	0	0	15	4	6	Physician I	0	0	2	0	0	0	0	0	2	0	0	0
247	67	F	2	3 Physician B, 1 Physician I	0	78	8	10	Physician B	0	4	0	0	0	0	2	0	2	0	0	0
249	61	F	1	0	0	60	9	15	Physician B	0	3	0	0	0	0	4	0	2	0	0	0
159	82	M	2	0	0	37	3	18	Physician I	0	0	0	0	0	0	1	0	2	0	0	0
441	32	F	2	0	0	18	4	4	Physician D	0	0	0	2	0	0	0	0	2	0	0	0
439	73	M	2	0	0	51	4	13	Physician I	0	0	0	2	0	0	0	0	2	0	0	0
447	69	M	2	1 Physician D	0	60	3	7	Physician I	0	0	0	1	0	0	0	0	2	0	0	0
499	68	F	1	0	0	68	2	2	Physician I	0	0	0	0	0	0	0	0	2	0	0	0
493	81	F	2	0	0	36	2	8	Physician I	0	0	0	0	0	0	0	0	2	0	0	0
446	20	F	2	0	0	23	2	6	Physician I	0	0	0	0	0	0	0	0	2	0	0	0
435	50	M	2	0	0	48	4	7	Physician H	0	0	0	0	0	0	0	3	1	0	0	0
399	26	F	2	0	0	15	3	3	Physician H	0	0	0	0	0	0	0	2	1	0	0	0
440	67	M	2	3 Physician D, 5 Physician L	0	49	12	16	Physician L	0	0	1	5	0	0	0	0	1	0	0	5
406	87	F	2	3 Physician L, 1 Physician I	0	69	5	27	Physician L	0	0	0	0	0	0	0	0	1	0	0	4
397	61	F	2	0	0	32	2	3	Physician L	0	0	0	0	0	0	0	0	1	0	0	1
276	58	F	2	1 Physician I, 1 Physician C	0	83	4	7	Physician I	0	0	3	0	0	0	0	0	1	0	0	0
180	39	F	2	0	0	28	3	5	Physician C	0	0	2	0	0	0	0	0	1	0	0	0
436	22	F	2	0	0	68	4	7	Physician D	0	0	1	2	0	0	0	0	1	0	0	0
158	75	F	2	0	0	41	4	7	Physician G	0	0	0	0	0	0	3	0	1	0	0	0
155	93	F	2	3 Physician G	0	70	4	11	Physician G	0	0	0	0	0	0	3	0	1	0	0	0
437	29	M	2	0	0	14	2	4	Physician I	0	0	0	1	0	0	0	0	1	0	0	0
498	65	F	1	0	0	72	1	3	Physician I	0	0	0	0	0	0	0	0	1	0	0	0
420	75	M	2	1 Physician L, 1 Physician H	0	65	8	10	Physician H	0	0	0	0	0	0	0	7	0	0	0	1
419	74	M	2	0	0	57	7	13	Physician H	0	0	0	0	0	0	0	7	0	0	0	0
13	68	F	2	0	0	75	6	9	Physician H	1	0	0	0	0	0	0	5	0	0	0	0
10	98	F	2	3 Physician H	0	102	5	8	Physician H	0	0	0	0	0	0	0	5	0	0	0	0
4	83	F	1	5 Physician H	0	84	5	12	Physician J	0	0	0	0	0	0	0	5	0	0	0	0
26	85	F	2	4 Physician H, 5 Physician A	0	83	9	27	Physician H	5	0	0	0	0	0	0	4	0	0	0	0
454	82	M	2	0	0	41	4	16	Physician I	0	0	0	0	0	0	0	4	0	0	0	0
8	57	M	2	0	0	91	4	18	Physician H	0	0	0	0	0	0	0	4	0	0	0	0
19	78	F	2	0	0	76	5	31	Physician H	2	0	0	0	0	0	0	3	0	0	0	0
434	50	F	2	0	0	52	3	11	Physician H	0	0	0	0	0	0	0	3	0	0	0	0
424	62	M	2	1 Physician H	0	59	3	9	Physician H	0	0	0	0	0	0	0	3	0	0	0	0
423	91	F	2	2 Physician H	0	59	3	5	Physician H	0	0	0	0	0	0	0	3	0	0	0	0
412	43	M	2	0	0	60	3	4	Physician H	0	0	0	0	0	0	0	3	0	0	0	0
1	42	F	2	2	0	78	3	13	Physician H	0	0	0	0	0	0	0	3	0	0	0	0
393	74	F	2	0	0	44	5	7	Physician C	1	0	2	0	0	0	0	2	0	0	0	0
456	56	M	2	0	0	33	2	10	Physician J	0	0	0	0	0	0	0	2	0	0	0	0
450	71	M	2	0	0	36	2	2	Physician J	0	0	0	0	0	0	0	2	0	0	0	0
427	56	M	2	0	0	20	2	18	Physician H	0	0	0	0	0	0	0	2	0	0	0	0
418	66	F	2	0	0	43	2	21	Physician H	0	0	0	0	0	0	0	2	0	0	0	0
400	74	F	2	1 Physician H	0	54	2	5	Physician H	0	0	0	0	0	0	0	2	0	0	0	0
395	89	F	2	1 Physician H	0	67	2	11	Physician H	0	0	0	0	0	0	0	2	0	0	0	0
6	19	M	2	1	0	12	2	7	Physician H	0	0	0	0	0	0	0	2	0	0	0	0
415	50	F	2	0	0	43	2	5	Physician H	0	0	0	0	0	0	0	1	0	0	0	1
421	46	M	2	0	0	28	3	10	Physician D	0	0	0	2	0	0	0	1	0	0	0	0
77	81	M	2	2 Physician L	0	45	6	7	Physician L	0	0	0	0	0	0	0	0	0	0	0	6
411	57	F	2	3 Physician L	0	39	6	17	Physician L	0	0	0	1	0	0	0	0	0	0	0	5
74	56	M	2	0	0	46	5	5	Physician L	0	0	0	0	0	0	0	0	0	0	0	5
497	92	F	2	3 Physician L	0	62	4	17	Physician L	0	0	0	0	0	0	0	0	0	0	0	4
404	70	M	2	0	0	57	4	5	Physician L	0	0	0	0	0	0	0	0	0	0	0	4
416	75	M	2	0	0	73	4	16	Physician L	0	0	0	1	0	0	0	0	0	0	0	3
495	82	M	2	0	0	46	3	33	Physician L	0	0	0	0	0	0	0	0	0	0	0	3
68	61	F	2	0	0	29	3	3	Physician L	0	1	0	0	0	0	0	0	0	0	0	2
502	73	F	2	1 Physician L	0	56	2	16	Physician L	0	0	0	0	0	0	0	0	0	0	0	2
500	97	F	2	1 Physician L	0	66	2	5	Physician L	0	0	0	0	0	0	0	0	0	0	0	2
407	68	F	2	0	0	26	2	13	Physician L	0	0	0	0	0	0	0	0	0	0	0	2
398	78	M	2	0	0	46	2	9	Physician L	0	0	0	0	0	0	0	0	0	0	0	2
392	67	M	2	0	0	56	2	19	Physician L	0	0	0	0	0	0	0	0	0	0	0	2
71	45	M	2	0	0	17	2	5	Physician L	0	0	0	0	0	0	0	0	0	0	0	2
51	62	M	2	4 Physician A	0	61	14	25	Physician A	13	0	0	0	0	0	0	0	0	0	0	1
122	62	F	2	4 Physician A	0	36	9	12	Physician A	9	0	0	0	0	0	0	0	0	0	0	0
121	70	M	2	3 Physician A	0	77	7	10	Physician A	7	0	0	0	0	0	0	0	0	0	0	0
118	57	F	2	3 Physician A	0	34	7	19	Physician A	7	0	0	0	0	0	0	0	0	0	0	0
40	43	F	2	0	0	66	6	9	Physician A	6	0	0	0	0	0	0	0	0	0	0	0
242	33	F	2	0	0	73	11	25	Physician C	5	0	6	0	0	0	0	0	0	0	0	0
133	47	M	2	3 Physician A	0	20	5	7	Physician A	5	0	0	0	0	0	0	0	0	0	0	0
237	52	F	2	3 Physician C	0	37	10	44	Physician C	4	0	6	0	0	0	0	0	0	0	0	0
246	71	F	2	0	0	56	4	23	Physician A	4	0	0	0	0	0	0	0	0	0	0	0
243	55	F	2	3 Physician A	0	81	4	11	Physician A	4	0	0	0	0	0	0	0	0	0	0	0
127	61	F	2	2 Physician A	0	41	4	18	Physician A	4	0	0	0	0	0	0	0	0	0	0	0
117	30	F	2	1 Physician A	0	24	4	4	Physician A	4	0	0	0	0	0	0	0	0	0	0	0
110	57	F	2	0	0	50	4	18	Physician A	4	0	0	0	0	0	0	0	0	0	0	0
52	80	M	2	0	0	52	4	11	Physician A	4	0	0	0	0	0	0	0	0	0	0	0
49	52	M	2	0	0	63	4	12	Physician A	4	0	0	0	0	0	0	0	0	0	0	0
47	66	M	2	0	0	53	4	7	Physician A	4	0	0	0	0	0	0	0	0	0	0	0
39	51	M	2	0	0	47	4	11	Physician A	4	0	0	0	0	0	0	0	0	0	0	0
131	76	F	2	2 Physician A	0	64	3	33	Physician A	3	0	0	0	0	0	0	0	0	0	0	0
128	62	M	2	1 Physician A	0	55	3	6	Physician A	3	0	0	0	0	0	0	0	0	0	0	0
123	39	F	2	1 Physician A	0	36	3	8	Physician A	3	0	0	0	0	0	0	0	0	0	0	0
42	69	M	2	0	0	54	3	4	Physician A	3	0	0	0	0	0	0	0	0	0	0	0
38	51	M	2	0	0	44	3	4	Physician A	3	0	0	0	0	0	0	0	0	0	0	0
34	43	M	2	0	0	70	3	12	Physician A	3	0	0	0	0	0	0	0	0	0	0	0
24	86	F	2	0	0	75	3	5	Physician A	3	0	0	0	0	0	0	0	0	0	0	0
232	70	F	2	0	0	56	4	7	Physician C	2	0	2	0	0	0	0	0	0	0	0	0
245	71	F	2	3 Physician A	0	63	3	14	Physician A	2	0	0	0	0	0	0	0	0	0	0	0
111	86	F	2	2 Physician A	0	64	2	27	Physician A	2	0	0	0	0	0	0	0	0	0	0	0
43	87	F	2	1 Physician A	0	59	2	6	Physician A	2	0	0	0	0	0	0	0	0	0	0	0
25	73	M	2	0	0	48	1	30	Physician A	2	0	0	0	0	0	0	0	0	0	0	0
21	41	M	2	0	0	28	2	9	Physician A	2	0	0	0	0	0	0	0	0	0	0	0
231	55	F	2	3 Physician C	0	61	4	12	Physician C	1	0	3	0	0	0	0	0	0	0	0	0
230	49	M	2	0	0	18	2	4	Physician A	1	0	1	0	0	0	0	0	0	0	0	0
218	53	F	2	1 Physician B, 6 Physician C	0	39	8	37	Physician C	0	0	7	0	0	0	0	0	0	0	0	0
217	22	F	2	4 Physician C	0	34	5	7	Physician C	0	0	5	0	0	0	0	0	0	0	0	0
288	95	F	2	3 Physician C	0	64	4	14	Physician C	0	0	4	0	0	0	0	0	0	0	0	0
224	77	M	2	0	0	74	4	17	Physician C	0	0	4	0	0	0	0	0	0	0	0	0
208	69	M	2	0	0	81	4	13	Physician C	0	0	4	0	0	0	0	0	0	0	0	0
203	23	M	2	0	0	28	4	7	Physician C	0	0	4	0	0	0	0	0	0	0	0	0
215	39	F	2	0	0	33	3	7	Physician C	0	0	3	0	0	0	0	0	0	0	0	0
200	77	M	2	1 Physician C	0	49	3	10	Physician C	0	0	3	0	0	0	0	0	0	0	0	0
193	77	F	2	3 Physician C	0	48	3	7	Physician C	0	0	3	0	0	0	0	0	0	0	0	0
192	79	M	2	0	0	72	3	18	Physician C	0	0	3	0	0	0	0	0	0	0	0	0
474	68	F	2	0	0	38	3	11	Physician C	0	0	2	1	0	0	0	0	0	0	0	0
478	22	F	2	1 Physician C	0	20	2	4	Physician C	0	0	2	0	0	0	0	0	0	0	0	0
286	62	F	2	0	0	51	2	9	Physician C	0	0	2	0	0	0	0	0	0	0	0	0
216	63	M	2	0	0	45	2	7	Physician C	0	0	2	0	0	0	0	0	0	0	0	0
209	79	F	2	0	0	75	2	9	Physician C	0	0	2	0	0	0	0	0	0	0	0	0
185	82	M	2	2 Physician C	0	70	3	12	Physician C	0	0	2	0	0	0	0	0	0	0	0	0
182	73	M	1	0	0	103	2	3	Physician C	0	0	2	0	0	0	0	0	0	0	0	0
357	54	M	2	1 Physician C, 1 Physician G	0	71	2	35	Physician C	0	0	1	0	0	0	1	0	0	0	0	0
467	77	F	1	0	0	151	1	8	Physician C	0	0	1	0	0	0	0	0	0	0	0	0
204	20	F	2	0	0	15	1	4	Physician C	0	0	1	0	0	0	0	0	0	0	0	0
124	85	F	2	0	0	53	11	16	Physician B	0	11	0	0	0	0	0	0	0	0	0	0
214	24	F	2	0	0	17	7	21	Physician B	0	7	0	0	0	0	0	0	0	0	0	0
132	56	F	2	4 Physician B	0	43	7	22	Physician B	0	7	0	0	0	0	0	0	0	0	0	0
120	68	F	2	4 Physician B	0	66	7	20	Physician B	0	7	0	0	0	0	0	0	0	0	0	0
213	64	F	2	4 Physician B	0	28	5	7	Physician B	0	5	0	0	0	0	0	0	0	0	0	0
196	91	F	2	0	0	74	5	9	Physician B	0	5	0	0	0	0	0	0	0	0	0	0
225	23	M	2	3 Physician B, 1 Physician G	0	15	5	30	Physician B	0	4	0	0	0	0	1	0	0	0	0	0
228	35	F	1	4 Physician B	0	53	4	26	Physician B	0	4	0	0	0	0	0	0	0	0	0	0
210	28	F	2	0	0	36	4	14	Physician B	0	4	0	0	0	0	0	0	0	0	0	0
198	63	F	2	2 Physician B	0	23	4	10	Physician B	0	4	0	0	0	0	0	0	0	0	0	0
226	87	F	1	3 Physician B, 1 Physician G	0	63	4	4	Physician B	0	3	0	0	0	0	1	0	0	0	0	0
211	91	F	2	0	0	73	3	10	Physician B	0	3	0	0	0	0	0	0	0	0	0	0
188	60	F	2	0	0	58	3	7	Physician B	0	3	0	0	0	0	0	0	0	0	0	0
115	84	M	2	0	0	56	3	16	Physician B	0	3	0	0	0	0	0	0	0	0	0	0
109	63	F	2	0	0	67	3	13	Physician B	0	3	0	0	0	0	0	0	0	0	0	0
107	79	F	2	0	0	62	3	27	Physician B	0	3	0	0	0	0	0	0	0	0	0	0
240	68	M	2	2 Physician B, 1 Physician G	0	47	3	23	Physician B	0	2	0	0	0	0	1	0	0	0	0	0
238	72	F	2	0	0	71	3	7	Physician B	0	2	0	0	0	0	1	0	0	0	0	0
113	19	M	2	0	0	41	2	23	Physician B	0	2	0	0	0	0	0	0	0	0	0	0
374	19	M	2	0	0	14	4	5	Physician G	0	1	0	0	0	0	3	0	0	0	0	0
329	45	M	2	2 Physician G	0	23	5	7	Physician G	0	0	0	0	0	0	5	0	0	0	0	0
253	82	F	2	0	0	36	4	9	Physician G	0	0	0	0	0	0	4	0	0	0	0	0
146	85	F	2	0	0	56	4	9	Physician G	0	0	0	0	0	0	4	0	0	0	0	0
325	85	M	2	2 Physician G	0	45	3	3	Physician G	0	0	0	0	0	0	3	0	0	0	0	0
154	49	F	2	0	0	23	3	5	Physician G	0	0	0	0	0	0	3	0	0	0	0	0
148	37	M	2	0	0	56	3	4	Physician G	0	0	0	0	0	0	3	0	0	0	0	0
372	44	M	2	2 Physician G	0	30	2	4	Physician G	0	0	0	0	0	0	2	0	0	0	0	0
366	78	F	2	0	0	29	2	8	Physician G	0	0	0	0	0	0	2	0	0	0	0	0
248	81	M	2	2 Physician G	0	80	2	17	Physician G	0	0	0	0	0	0	2	0	0	0	0	0
244	22	M	2	2 Physician G	0	11	2	5	Physician G	0	0	0	0	0	0	2	0	0	0	0	0
150	65	F	2	0	0	51	2	7	Physician G	0	0	0	0	0	0	2	0	0	0	0	0
369	58	M	2	1 Physician G	0	81	1	3	Physician G	0	0	0	0	0	0	1	0	0	0	0	0
