# Supplementary material for: Implementation of point-of-care ultrasound in the medical intensive care unit: A retrospective analysis of physician practices and patient outcomes
Source: PLoS One. 2025 Aug 28;20(8):e0330719. doi: 10.1371/journal.pone.0330719 (PMC12393712; doi:10.1371/journal.pone.0330719)
Supplement: S3 Dataset — (XLSX) [file pone.0330719.s006.xlsx]

## Sheet: Demographics
Question	Physician A	Physician B	Physician C	Physician D	Physician E	Physician F	Physician G	Physician H	Physician I	Physician J	Physician K	Physician L
Number of yrs in practice of pulmonary critical care medicine	5 to 10	10 to 15	5 to 10	>15	>15	5 to 10	1 to 5	1 to 5	1 to 5	1 to 5	1 to 5	1 to 5
Current number of years of bedside US use in your practice	5 to 10	1 to 5	5 to 10	<1	1 to 5	5 to 10	1 to 5	1 to 5	1 to 5	5 to 10	1 to 5	5 to 10
Prior method of US training*	3	6	5	1	4	2	3	1	6	4	3	3
Of 16 to 18 patient encounters per day, how many include you using bedside US	4	3	8	0	4	1	8	3	4	10	3 to 5	3 to 4
* 1= Never trained and no experience
2= Formal training course(s) alone, without practice opportunity
3= Formal training course followed by supervised practice
4= Formal training course followed by self-directed practice
5= Supervised learning only
6= Self-directed learning only

## Sheet: General US Attitudes effective
PROMPT: Level of agreement with regards to the effectiveness of bedside US in each situation
Statement	A	B	C	D	E	F	G	H	I	J	K	L	average
Evaluation of pneumonia.	2	3	4	3	4	4	3	4	4	4	3	2	3.33333
Evaluation of pulmonary edema.	4	4	5	5	5	4	5	4	4	5	5	4	4.5
Evaluation of pneumothorax.	5	4	4	5	5	4	5	4	5	5	4	5	4.58333
Evaluation of diaphragm function.	5	5	4	3	5	5	3	5	4	5	4	5	4.41667
Assessment of respiratory failure.	4	3	3	3	5	3	5	3	3	5	4	3	3.66667
Assessment of cardiac function.	5	5	4	3	5	5	5	5	5	5	4	5	4.66667
Assessment of IVC for preload responsiveness.	5	4	5	5	4	5	5	4	4	5	4	5	4.58333
For ruling out abdominal catastrophe or emergent surgical abdomen.	3	4	5	3	5	4	2	4	4	5	4	3	3.83333
Evaluation of intracranial pressure.	4	3	3	3	3	4	2	3	3	5	4	3	3.33333
Management of patients in cardiac arrest.	2	3	5	3	5	5	4	4	4	5	4	4	4
Evaluation and management of shock.	4	3	5	4	5	5	4	4	5	5	4	4	4.33333
DVT study.	3	5	4	3	4	4	3	5	5	5	5	4	4.16667
Guidance for vascular access: central venous lines.	5	5	5	5	5	5	5	5	5	5	5	5	5
Guidance for vascular access: peripheral venous lines.	5	4	4	5	5	5	3	4	5	5	5	5	4.58333
Guidance for vascular access: arterial lines.	5	4	5	5	5	5	3	4	5	5	5	5	4.66667
Endotracheal tube placement.	2	3	3	3	5	4	3	4	4	5	4	3	3.58333
To confirm gastric tube placement.	3	3	3	3	4	4	3	3	3	5	3	3	3.33333
Evaluation and management of pleural effusion.	5	5	5	5	5	5	5	4	5	5	5	5	4.91667
Total score (18-90)	71	70	76	69	84	80	68	73	77	89	76	73	75.5
Key:
1= very ineffective
2= moderately ineffective
3= neutral
4= moderately effective
5= very effective

## Sheet: Utility of US in practice
PROMPT: your opinion regarding the utility of bedside US for the following uses in your practice
Statement	A	B	C	D	E	F	G	H	I	J	K	L	Average
Evaluation of pneumonia.	4	3	4	3	3	3	3	4	4	4	3	3	3.41667
Evaluation of pulmonary edema.	4	3	5	3	5	3	5	5	4	5	4	4	4.16667
Evaluation of pneumothorax.	5	4	4	3	5	4	5	5	5	5	3	5	4.41667
Evaluation of diaphragm function.	4	4	2	3	5	4	2	5	3	5	3	4	3.66667
Assessment of respiratory failure.	4	3	3	3	5	3	5	3	3	5	4	3	3.66667
Assessment of cardiac function.	4	4	4	3	5	5	5	5	4	5	4	5	4.41667
Assessment of IVC for preload responsiveness.	5	4	5	3	4	5	5	4	5	5	4	5	4.5
For ruling out abdominal catastrophe or emergent surgical abdomen.	3	3	4	3	4	3	1	4	3	5	4	3	3.33333
Evaluation of intracranial pressure.	4	3	1	3	3	4	1	3	3	5	3	3	3
Management of patients in cardiac arrest.	3	4	4	3	5	5	5	4	3	5	4	4	4.08333
Evaluation and management of shock.	5	4	4	3	5	4	5	4	4	5	4	4	4.25
DVT study.	2	4	3	3	3	4	3	5	5	5	4	4	3.75
Guidance for vascular access: central venous lines.	5	4	5	3	5	4	5	5	5	5	5	5	4.66667
Guidance for vascular access: peripheral venous lines.	5	4	4	3	3	4	3	4	5	5	5	5	4.16667
Guidance for vascular access: arterial lines.	5	4	5	3	3	4	3	5	5	5	3	5	4.16667
Endotracheal tube placement.	2	3	1	3	3	4	2	3	3	5	3	3	2.91667
To confirm gastric tube placement.	3	3	3	3	3	3	3	3	3	5	3	3	3.16667
Evaluation and management of pleural effusion.	5	5	5	3	5	5	5	4	5	5	5	5	4.75
Total score (18-90)	72	66	66	54	74	71	66	75	72	89	68	73	70.5
Key:
1= very misleading
2= moderately misleading
3= not misleading and not useful
4= moderately useful
5= very useful
